# Supplementary material for: Identification of Genes Associated with Nitrogen Stress Responses in Apple Leaves
Source: Plants (Basel). 2021 Dec 2;10(12):2649. doi: 10.3390/plants10122649 (PMC8706881; doi:10.3390/plants10122649)
Supplement: Supplementary file 1 [file plants-10-02649-s001.zip]

Archive with 2 entries (2 files):
- Supporting_Information_Figures_nitrogen_stress_apple_revised_YL_vf.pdf
- Supporting_TABLES_nitrogen_apple_proofreading_Plants-1474903_YL.xlsx
